# Supplementary material for: Natural Products from the Mediterranean Area as Wound Healing Agents—In Vitro Studies: A Systematic Review
Source: Antioxidants (Basel). 2025 Apr 17;14(4):484. doi: 10.3390/antiox14040484 (PMC12024144; doi:10.3390/antiox14040484)
Supplement: Supplementary file 1 [file antioxidants-14-00484-s001.zip]

Archive with 1 entries (1 files):
- antioxidants-3523926-supplementary.pdf
